# Supplementary material for: Pathogenesis-Related 1 (PR1) Protein Family Genes Involved in Sugarcane Responses to Ustilago scitaminea Stress
Source: Int J Mol Sci. 2024 Jun 12;25(12):6463. doi: 10.3390/ijms25126463 (PMC11203535; doi:10.3390/ijms25126463)
Supplement: Supplementary file 1 [file ijms-25-06463-s001.zip]

Archive with 1 entries (1 files):
- ijms-2998133-supplementary.pdf
